# Supplementary material for: Population Structure and Evolution after Speciation of the Hokkaido Salamander (Hynobius retardatus)
Source: PLoS One. 2016 Jun 3;11(6):e0156815. doi: 10.1371/journal.pone.0156815 (PMC4892524; doi:10.1371/journal.pone.0156815)
Supplement: S1 Table — (XLSX) [file pone.0156815.s001.xlsx]

## Sheet: Sheet1
Table S1. Allele frequency and sample size by population
Locus	Allele/n	Erimo	Nopporo	Hakodate	Teshio	Kitami
Hret01	N	19	19	19	20	22
	87	0	0	0	0.4	0.31818
	99	0	0	0	0	0.02273
	101	0	0	0.47368	0.025	0
	105	0.13158	0.13158	0	0.1	0.20455
	109	0.13158	0.13158	0.47368	0.3	0.43182
	113	0.31579	0.02632	0.05263	0.025	0
	117	0.10526	0.21053	0	0.125	0.02273
	121	0.18421	0.10526	0	0.025	0
	125	0.13158	0	0	0	0
	134	0	0.39474	0	0	0
Hret02	N	12	9	20	21	22
	171	0.5	1	0.9	0.19048	0.22727
	175	0.5	0	0.1	0.78571	0.77273
	177	0	0	0	0.02381	0
Hret03	N	20	20	19	21	22
	109	0.275	0.025	0	0	0
	110	0	0	0	0.02381	0.04545
	112	0	0	0	0.02381	0.13636
	113	0.025	0.075	0	0	0
	114	0	0	0.10526	0.33333	0.09091
	118	0.55	0.525	0	0.57143	0.59091
	122	0.15	0.375	0.78947	0.04762	0
	135	0	0	0.10526	0	0
	175	0	0	0	0	0.13636
Hret04	N	20	20	20	19	20
	96	0.025	0	0	0	0
	106	0.65	0.025	0.725	0.34211	0.475
	110	0.275	0.975	0.275	0.65789	0
	118	0.05	0	0	0	0.35
	122	0	0	0	0	0.175
Hret05	N	20	19	20	20	22
	177	0.75	0.36842	0	0	0
	178	0	0	0	0.925	0.09091
	180	0	0	0	0.075	0.65909
	184	0.175	0.52632	1	0	0
	188	0.075	0.10526	0	0	0.25
Hret06	N	19	20	20	20	21
	116	0	0.025	0	0	0
	119	0.02632	0.05	0	0	0
	120	0.05263	0	0	0	0.57143
	124	0.47368	0.6	0	0.8	0.42857
	128	0.15789	0	1	0.025	0
	131	0.28947	0.325	0	0	0
	132	0	0	0	0.175	0
Hret07	N	17	18	20	18	22
	146	0	0	0	0.05556	0
	154	0.02941	0	0	0	0
	155	0	0	0	0.05556	0
	156	0	0	0	0.05556	0
	159	0	0	0	0.11111	0
	167	0.55882	0.33333	1	0.36111	0
	173	0	0.11111	0	0.36111	0
	177	0.20588	0	0	0	0
	180	0.17647	0	0	0	0
	187	0	0.55556	0	0	0.90909
	203	0.02941	0	0	0	0
	221	0	0	0	0	0.09091
Hret08	N	20	19	20	14	12
	154	0.5	0.02632	0	0	0
	166	0	0.13158	0	0	0
	177	0	0	0	0.10714	0.08333
	181	0.5	0.78947	1	0.71429	0.75
	187	0	0.05263	0	0.17857	0.04167
	189	0	0	0	0	0.04167
	203	0	0	0	0	0.08333
Hret09	N	20	19	19	20	15
	148	0	0.05263	0	0	0
	151	0.375	0.10526	0	0.075	0
	155	0	0	0	0.325	0
	158	0	0	0	0.25	0
	160	0.3	0.47368	0	0	0
	163	0	0	0	0.1	0
	168	0	0.34211	0	0	0
	171	0	0	0.05263	0	0
	172	0.225	0	0	0	0
	174	0.025	0.02632	0.18421	0	0
	176	0.075	0	0	0	0
	178	0	0	0.02632	0	0
	179	0	0	0.15789	0	0
	181	0	0	0	0.2	0.73333
	187	0	0	0.39474	0.05	0.1
	191	0	0	0.02632	0	0
	194	0	0	0.02632	0	0
	195	0	0	0.13158	0	0.03333
	203	0	0	0	0	0.1
	205	0	0	0	0	0.03333
Hret10	N	19	20	20	21	22
	138	0	0.025	0	0	0
	140	0.02632	0	0	0	0
	142	0	0	0	0	0.38636
	145	0.05263	0.025	0.55	0.11905	0
	150	0.21053	0.825	0.25	0.09524	0.11364
	151	0	0	0.05	0	0.04545
	155	0.26316	0	0	0	0
	159	0.34211	0.1	0.15	0.78571	0.45455
	164	0.05263	0	0	0	0
	168	0.05263	0.025	0	0	0
Hret11	N	20	20	20	21	22
	109	0.025	0	0	0	0.06818
	113	0	0.625	0	0.78571	0
	117	0.75	0	0.05	0.04762	0.75
	121	0.2	0.125	0.675	0.16667	0.11364
	125	0	0.2	0	0	0
	129	0.025	0	0.15	0	0.06818
	132	0	0.025	0	0	0
	133	0	0	0.125	0	0
	141	0	0.025	0	0	0
Hret12	N	18	18	16	20	19
	213	0	0	0	0.025	0
	217	0	0.66667	0	0.1	0.47368
	221	0.52778	0	0.90625	0.425	0.42105
	225	0.11111	0.19444	0.09375	0	0.02632
	227	0	0	0	0.025	0
	229	0.36111	0	0	0	0
	233	0	0.13889	0	0.425	0.07895
