# Supplementary material for: Population Structure and Evolution after Speciation of the Hokkaido Salamander (Hynobius retardatus)
Source: PLoS One. 2016 Jun 3;11(6):e0156815. doi: 10.1371/journal.pone.0156815 (PMC4892524; doi:10.1371/journal.pone.0156815)
Supplement: S2 Table — (XLSX) [file pone.0156815.s002.xlsx]

## Sheet: Sheet1
Table S2. Properties of twelve microsatellite loci in Hokkaido salamander
Loci	NA	HO	FIS	FST
Hret01	10	0.664067	0.0505692	0.170997
Hret02	3	0.207965	0.244885	0.444778
Hret03	9	0.474703	0.118663	0.239178
Hret04	5	0.415789	-0.0303864	0.333152
Hret05	5	0.358278	-0.111964	0.578238
Hret06	7	0.359023	0.108342	0.424669
Hret07	12	0.321331	0.221295	0.408796
Hret08	7	0.361353	-0.0489072	0.179403
Hret09	20	0.629825	0.0552969	0.257501
Hret10	10	0.580116	-0.0878142	0.283754
Hret11	9	0.458052	-0.0314641	0.406109
Hret12	7	0.453933	0.0796155	0.296905
Mean	8.66667	0.44037	0.0473443	0.33529
