# Supplementary material for: Population Structure and Evolution after Speciation of the Hokkaido Salamander (Hynobius retardatus)
Source: PLoS One. 2016 Jun 3;11(6):e0156815. doi: 10.1371/journal.pone.0156815 (PMC4892524; doi:10.1371/journal.pone.0156815)
Supplement: S3 Table — (XLSX) [file pone.0156815.s003.xlsx]

## Sheet: Sheet1
Table S3. Pairwise FST (below the diagoanl) and DA (above the diagonal) distances between populations
Population	Erimo	Nopporo	Hakodate	Teshio	Kitami
Erimo	-	0.642015	0.635464	0.66546	0.657087
Nopporo	0.190837	-	0.747412	0.67127	0.928704
Hakodate	0.243193	0.287587	-	0.972987	1.16607
Teshio	0.175748	0.21663	0.334856	-	0.612996
Kitami	0.161923	0.250534	0.347527	0.182099	-
