# Supplementary material for: Population Structure and Evolution after Speciation of the Hokkaido Salamander (Hynobius retardatus)
Source: PLoS One. 2016 Jun 3;11(6):e0156815. doi: 10.1371/journal.pone.0156815 (PMC4892524; doi:10.1371/journal.pone.0156815)
Supplement: S4 Table — (XLSX) [file pone.0156815.s004.xlsx]

## Sheet: Sheet1
Table S4. Estimated rates of gene flow between populations inferred by BAYESASS+ and MIGRATE-N
(A) BAYESASS+
		To
		Erimo	Nopporo	Hakodate	Teshio	Kitami
From	Erimo	-	0.0050 (0-0.0132)	0.0035 (0-0.0097)	0.0038 (0-0.0105)	0.0032 (0-0.0095)
	Nopporo	0.0035 (0-0.0100)	-	0.0038 (0-0.0108)	0.0038 (0-0.0105)	0.0036 (0-0.0100)
	Hakodate	0.0040 (0-0.0108)	0.0041 (0-0.0112)	-	0.0035 (0-0.0094)	0.0037 (0-0.0106)
	Teshio	0.0039 (0-0.0108)	0.0041 (0-0.0118)	0.0041 (0-0.0115)	-	0.0036 (0-0.0102)
	Kitami	0.0040 (0-0.0111)	0.0040 (0-0.0108)	0.0039 (0-0.0109)	0.0038 (0-0.0105)	-
(B) MIGRATE-N
		To
		Erimo	Nopporo	Hakodate	Teshio	Kitami
From	Erimo	-	4.4871 (4.1300-4.8642)	1.3800 (1.1841-1.6048)	0.9151 (0.7523-1.0721)	5.4661 (5.0153-5.9434)
	Nopporo	6.1848 (5.7426-6.6507)	-	2.6778 (2.3551-3.0604)	3.2362 (2.9752-3.5122)	9.6383 (9.0347-10.2680)
	Hakodate	0.7758 (0.6002-0.9524)	3.2263 (2.9206-3.5537)	-	0.4567 (0.3615-0.5665)	5.6421 (5.1318-6.2091)
	Teshio	0.9742 (0.8063-1.1638)	4.8696 (4.4955-5.2637)	0.8281 (0.6688-1.0041)	-	5.9611 (5.4871-6.4615)
	Kitami	5.4756 (5.0561-5.9247)	7.7866 (7.3044-8.2846)	2.7340 (2.4477-3.0715)	3.5717 (3.2830-3.8723)	-
BAYESASS+ estimates migration rates (m) per generation. MIGRATE-N estimates migration rate divided by mutation rate (M = m/m) per generation.
In both cases, numbers in parentheses represent 95% confidence intervals, and the direction of gene flow is diagonal from populations in the left column to populations in the top row.
