# Supplementary material for: Population Structure and Evolution after Speciation of the Hokkaido Salamander (Hynobius retardatus)
Source: PLoS One. 2016 Jun 3;11(6):e0156815. doi: 10.1371/journal.pone.0156815 (PMC4892524; doi:10.1371/journal.pone.0156815)
Supplement: S5 Table — (XLSX) [file pone.0156815.s005.xlsx]

## Sheet: 151224PopGenotyping_ver2.Genepo
EzoSal microsatellite
Hret1
Hret2
Hret3
Hret4
Hret5
Hret6
Hret7
Hret8
Hret9
Hret10
Hret11
Hret12
POP
E001, 113117 000000 113122 106118 177177 124131 167167 154181 151176 150159 109129 229229
E002, 105105 171175 109118 106106 177177 124131 167177 154181 151160 159168 117121 229229
E003, 109125 171171 118118 106106 177177 131131 000000 154181 160176 150159 117121 221229
E004, 117125 171175 109118 106110 184188 124124 177177 154181 151160 140155 117121 229229
E005, 117121 175175 109118 110110 177177 124124 167180 181181 151172 155159 117117 221221
E006, 113113 000000 118118 106110 177184 128128 167167 154154 151176 000000 117121 000000
E007, 113113 171171 109118 106110 177184 128131 167167 154181 151151 155155 117121 221221
E008, 121125 175175 109118 106106 177184 124124 177180 154154 172172 159164 117117 000000
E009, 109121 171175 118122 106118 177184 124124 167167 154181 151172 155159 117117 225229
E010, 109113 000000 118118 106106 177188 124131 167203 181181 151160 164168 117121 221225
E011, 000000 000000 118122 110110 177188 120131 167177 154181 151160 155159 117117 221225
E012, 105109 000000 118122 106106 177184 131131 167177 181181 151160 150155 121121 221229
E013, 113121 175175 109118 106106 177177 124124 167167 154154 151172 150159 117117 221221
E014, 113113 175175 109118 106110 177177 124131 167180 154181 151160 145159 117117 221221
E015, 113125 171175 118122 110110 177177 000000 000000 154181 160174 155159 117117 221225
E016, 117121 000000 109118 106110 177177 128131 167180 181181 160172 155159 117117 221229
E017, 109121 171171 118122 106106 177177 120128 000000 154181 160172 150155 117117 221229
E018, 113125 171171 109118 106106 177184 119128 167180 154181 160160 150150 117117 229229
E019, 105121 000000 109118 106106 177177 124124 154167 154181 151172 145159 117117 221221
E020, 105113 000000 109118 096106 177177 124124 177180 154154 151172 150159 117117 221221
POP
N001, 117134 000000 113122 110110 184188 124131 167167 181181 151160 150150 113113 217225
N002, 121134 000000 118122 110110 184184 131131 000000 181181 151160 145159 113125 217225
N003, 105134 171171 118122 110110 177177 124131 167187 181187 160168 150159 113125 217233
N004, 134134 171171 118122 110110 177184 124124 167187 000000 160160 150159 113113 217225
N005, 000000 000000 118122 110110 177184 124124 167187 181181 168168 150150 113125 217233
N006, 134134 171171 118122 110110 184184 124124 167167 181181 148160 150150 113113 217225
N007, 121134 000000 118122 110110 177184 124124 187187 181181 148160 138150 113113 217217
N008, 105134 000000 118118 110110 184188 116131 000000 181181 160174 150150 113125 217217
N009, 109109 171171 118118 110110 177184 124131 167173 181181 151168 150150 113113 217217
N010, 117134 000000 118122 110110 177184 131131 187187 181181 168168 150150 113125 217217
N011, 117134 000000 118118 110110 177184 124131 187187 181181 168168 150150 113132 217233
N012, 117117 000000 118122 110110 184188 131131 187187 181187 151168 150150 113121 000000
N013, 113121 000000 118122 110110 000000 124131 167187 181181 160160 150150 113121 217225
N014, 109121 000000 118118 106110 177177 124131 173187 154181 168168 159168 113141 000000
N015, 105134 000000 118122 110110 177184 124124 173187 166181 160160 150150 113125 217217
N016, 105134 171171 118122 110110 177184 124124 167187 166181 160168 150150 113125 217233
N017, 117134 171171 113122 110110 177184 124124 167187 181181 160160 150150 113121 217233
N018, 117134 171171 113122 110110 184184 124124 167187 166181 160160 150150 113125 217225
N019, 105109 171171 109118 110110 184188 119124 173187 166181 160168 150150 113121 217217
N020, 109117 171171 118122 110110 177184 119124 187187 166181 000000 150150 113121 217225
POP
H001, 101109 171171 114114 106110 184184 128128 167167 181181 174187 145159 117117 000000
H002, 101101 171171 000000 106110 184184 128128 167167 181181 174187 145159 121133 000000
H003, 101109 171171 122122 106110 184184 128128 167167 181181 174187 159159 121133 221221
H004, 101109 171175 122122 106110 184184 128128 167167 181181 174187 145159 121129 221225
H005, 101109 171171 122122 106106 184184 128128 167167 181181 191195 145150 121129 221221
H006, 101109 171175 122122 106106 184184 128128 167167 181181 195195 145150 121129 221221
H007, 101109 171175 114122 106106 184184 128128 167167 181181 174187 145150 121121 221221
H008, 101109 171171 122122 106106 184184 128128 167167 181181 178194 145150 121121 221225
H009, 109113 171171 122135 110110 184184 128128 167167 181181 187187 145150 121133 221221
H010, 109113 171171 122122 110110 184184 128128 167167 181181 187187 150150 121133 221221
H011, 101109 171171 122122 106106 184184 128128 167167 181181 000000 145145 121121 221221
H012, 101101 171171 122122 106106 184184 128128 167167 181181 171179 145145 121121 221221
H013, 109109 171171 122122 106106 184184 128128 167167 181181 179187 145159 121121 221221
H014, 109109 171171 114122 106106 184184 128128 167167 181181 179187 151151 121121 000000
H015, 101101 171171 122122 106110 184184 128128 167167 181181 187187 145145 121121 221221
H016, 000000 171171 122122 106106 184184 128128 167167 181181 171179 145145 121121 221221
H017, 101109 171171 122135 106110 184184 128128 167167 181181 179195 145150 121133 221225
H018, 101109 171175 135135 106110 184184 128128 167167 181181 174187 145145 121121 000000
H019, 101109 171171 122122 106106 184184 128128 167167 181181 174187 145150 129129 221221
H020, 101109 171171 122122 106106 184184 128128 167167 181181 179195 145150 121129 221221
POP
T001, 109117 175175 114118 106110 178180 124132 146146 000000 155158 159159 121121 221221
T002, 087087 175175 112114 106110 178178 124124 156156 181181 155155 159159 117121 000000
T003, 087087 175175 118118 106110 178178 124128 167173 177181 155158 150159 113121 233233
T004, 101109 175175 118118 110110 178178 124132 167167 181181 158158 150159 113113 221233
T005, 105109 175175 114114 110110 178180 124124 000000 000000 155155 145159 113113 217221
T006, 109109 175177 118118 106106 178178 124124 167167 000000 155158 145159 113121 213221
T007, 109117 175175 118118 106110 178178 124124 000000 181181 000000 159159 113113 221221
T008, 087087 175175 118118 106110 178178 124132 173173 177177 155155 159159 113113 221221
T009, 087087 175175 110118 000000 178180 124132 173173 000000 158158 159159 113113 221233
T010, 105117 171175 118118 106110 178178 000000 173173 000000 155155 159159 113113 233233
T011, 109121 171175 118118 000000 178178 124124 000000 187187 155163 145159 113113 221233
T012, 109113 175175 114114 110110 178178 124124 173173 181181 151151 150159 113113 227233
T013, 087087 175175 114118 106110 000000 124124 167173 181181 151163 159159 113113 221221
T014, 109117 175175 114114 106110 178178 124124 167167 000000 158158 159159 113121 221233
T015, 105109 171171 118122 106110 178178 124124 167167 181187 155163 159159 113113 217217
T016, 087087 171171 114114 106110 178178 124124 167167 000000 158163 159159 113117 221233
T017, 087087 175175 114114 110110 178178 132132 159159 181181 181181 159159 113113 221233
T018, 087087 175175 118118 106110 178178 124124 155155 181181 181181 159159 113121 221233
T019, 109117 175175 114122 110110 178178 124124 173173 181187 181187 159145 113113 233233
T020, 105109 175175 118118 110110 178178 124132 159159 181181 181181 150159 113113 233233
T021, 000000 171171 118118 110110 178178 124124 167173 181187 181187 145159 113113 217233
POP
K001, 087105 171175 110114 106122 180188 120120 187221 181203 181203 142159 117117 217217
K002, 109109 175175 112112 106106 178180 124124 187221 181189 181187 150159 117117 221221
K003, 087105 175175 110112 106106 180180 120124 187187 000000 000000 142159 109117 221221
K004, 087087 175175 114118 106122 180180 120124 187187 177181 181187 142159 117117 000000
K005, 105109 175175 118118 106106 188188 120124 187187 000000 000000 142159 117121 221221
K006, 105109 175175 175175 106118 180188 120124 187187 000000 181181 142159 117121 000000
K007, 109109 175175 118118 000000 180180 120124 187187 000000 000000 142142 117117 217233
K008, 109117 171175 118118 000000 180188 120124 187187 181181 181205 142159 117117 217221
K009, 087099 171175 118118 118122 180180 120124 187187 181181 181181 142142 117117 221221
K010, 109109 175175 112112 106118 180180 120120 187187 181181 181181 142142 117117 217221
K011, 109109 171175 118118 118122 180188 120120 187187 181203 181203 150159 117117 217221
K012, 105105 175175 175175 118118 180180 120120 187187 181187 181187 151151 117129 000000
K013, 109109 175175 175175 106122 180180 124124 187187 000000 000000 159159 117129 217221
K014, 087087 175175 118118 106122 178178 124124 187187 181181 181181 159159 121129 217225
K015, 105109 175175 118118 106118 178188 120120 187221 000000 181181 142159 117117 217217
K016, 087109 171175 114118 106118 180188 120124 187187 181181 181195 142159 109117 233233
K017, 087109 171175 118118 118118 180188 120124 187187 000000 181181 150159 117121 217221
K018, 087087 171175 118118 106118 180180 120124 187187 000000 000000 150159 117121 217217
K019, 087087 171171 112114 118122 180180 120120 187221 181181 181203 142159 117117 217221
K020, 109109 171175 118118 106118 180180 000000 187187 000000 000000 150159 117117 217217
K021, 105105 175175 118118 106106 180188 120124 187187 000000 000000 142159 117117 221221
K022, 087109 175175 118118 106118 180188 120124 187187 177181 181181 142159 109117 217217
